# Supplementary material for: Clonal Evolution and Timing of Metastatic Colorectal Cancer
Source: Cancers (Basel). 2020 Oct 12;12(10):2938. doi: 10.3390/cancers12102938 (PMC7601934; doi:10.3390/cancers12102938)
Supplement: Supplementary file 1 [file cancers-12-02938-s001.zip]

Archive with 4 entries (2 files):
- cancers-949224-suppl-final/
- cancers-949224-suppl-final/Supplementary Data/
- cancers-949224-suppl-final/Supplementary Data/Supplementary_Figures.pdf
- cancers-949224-suppl-final/Supplementary Data/Supplementary_Tables.xlsx
